# Supplementary material for: An Ethnographic Study of Multiple Factors Influencing Perceptions, Attitudes, and Observance of COVID-19 Preventive Measures among Rural and Urban Slum Dwellers in Ghana
Source: J Environ Public Health. 2023 Jan 31;2023:1598483. doi: 10.1155/2023/1598483 (PMC9904884; doi:10.1155/2023/1598483)
Supplement: Supplementary Materials — Appendix I, Appendix II, and Appendix III. [file 1598483.f1.zip]

Archive with 3 entries (3 files):
- Appendix I.docx
- Appendix II.docx
- Appendix III.docx
